# Supplementary material for: Germanium Nanoparticles Prepared by Laser Ablation in Low Pressure Helium and Nitrogen Atmosphere for Biophotonic Applications
Source: Materials (Basel). 2022 Aug 2;15(15):5308. doi: 10.3390/ma15155308 (PMC9369467; doi:10.3390/ma15155308)
Supplement: Supplementary file 1 [file materials-15-05308-s001.zip]

Archive with 1 entries (1 files):
- materials-1774691-supplementary.pdf
